# Supplementary material for: Lactic Acid Bacteria Fermented Cordyceps militaris (GRC-SC11) Suppresses IgE Mediated Mast Cell Activation and Type I Hypersensitive Allergic Murine Model
Source: Nutrients. 2021 Oct 28;13(11):3849. doi: 10.3390/nu13113849 (PMC8618942; doi:10.3390/nu13113849)
Supplement: Supplementary file 1 [file nutrients-13-03849-s001.zip]

Archive with 1 entries (1 files):
- nutrients-1413350-supplementary.pdf
